# Supplementary material for: Inhibition of inflammatory CCR2 signaling promotes aged muscle regeneration and strength recovery after injury
Source: Nat Commun. 2020 Aug 20;11:4167. doi: 10.1038/s41467-020-17620-8 (PMC7441393; doi:10.1038/s41467-020-17620-8)
Supplement: Supplementary file 3 — Source Data [file 41467_2020_17620_MOESM3_ESM.xlsx]

## Sheet: Figure 1
Figure 1_C
	U			2dpi			5dpi
	28.41	27.65	13.31	443.09	504.98	293.56	188.13	219.49	283.16
Figure 1_E
	Ccl2			Ccl7			Ccl8
	U	2dpi	5dpi	U	2dpi	5dpi	U	2dpi	5dpi
	0.00769	2.06429	0.21103	0.00057	0.6923	0.02126	0.12509	103.427	10.5702
	0.00798	2.10051	0.23485	0.00048	0.63524	0.02156	0.21188	22.0772	13.085
	0.00799	4.05698	0.35165	0.00079	1.49064	0.03812	0.2429	48.3467	15.4235
	0.00833	4.34823	0.35165	0.00174	1.36057	0.0398	0.26136	56.5547	15.3864
	0.00858	3.65709	0.27775	0.00193	1.40021	0.02397	0.511	17.6498	12.8246
	0.00834	3.89767	0.31625	0.00164	0.92727	0.02588	0.46366	10.9868	10.4573
	0.00796			0.00193			0.51444
	0.00854			0.00141			0.53086
	0.00848			0.00143			0.75806
	0.00918			0			0.83999

## Sheet: Figure 2
Figure 2_B
	V	Ccl2/7/8	Ccl2/7/8 + Ccr2i	KO V	KO Ccl2/7/8
	71.48	47.77	73.5849	74.07	77.21
	71.6	48.69	68.932	71.64	73.64
	71.25	46.4544	71.2648	72.07	70.56
	63.41	50	57.14
	69.23	43	66.67
	75	57	60
	78.57	34	71.43
	76.92	42	84.62
	81.25	29	76.92
	82.35	42.11	59.21
	81.25	42.86	65.15
	69.15	46.15	68
Figure 2_C
	V	Ccl2/7/8	Ccl2/7/8 + Ccr2i	KO V	KO Ccl2/7/8
	19.05	23.42	23.44	10.02	14.53
	18.27	92.23	45.66	15.82	15.41
	14.81	48.95	41.31	9.88	11.85
	5.47	43.57	22.13
	14.67	22.52	26.86
	41.95	30.95	29.5
	44.82	33.66	32.45
	33.33	46.15	26.65
	38.1	72.73	18.32
	15.09	38.2	21.94
	24.41	31.42	25.57
	21.67	50	39.25
	16.53	27.78	38.21
	44.81	60.29	31.37
	41.27	46.45	39.8
	37.41	56.06	28.95
	24.74	61.47	28.68
	13.66	71.85	21.18
	36.51	66.48	21.65
	11.31	29.56	32.32
	16.82	39.76	23.37
	23.96	59.74
	12.84	29.64
	22.26	23.02
Figure 2_E
	V	Ccl2/7/8	Ccl2/7/8 + Ccr2i	KO V	KO Ccl2/7/8
	49.863	20	39.0929	61.39	57.93
	59.2593	23.2068	39.8907	62.23	55.91
	44.0393	15.5851	39.4516	58.45	56.98
	39.5512	17.3347	37.72
	86.89	0	20.83
	40	16.67	20
	40	0	40
	77.78	12.5	57.89
	70.73	0	66.67
	66.07	0	47.62
	74.36	23.53	23.81
	84.76	0	60
Figure 2_F
	V	Ccl2/7/8	Ccl2/7/8 + Ccr2i	KO V	KO Ccl2/7/8
	0.234969	0.214233	0.116564	0.396	0.335
	0.247239	0.233742	0.122699	0.2933	0.2587
	0.209816	0.203067	0.28589	0.373	0.3503
	0.228466	0.27816	0.279755	0.505	0.4897
	0.260798	0.288344	0.27362	0.31	0.2837
	0.169325	0.246503	0.251534	0.421	0.3667
	0.144294	0.274172	0.251534
	0.169325	0.478528	0.398773
	0.252515	0.500614	0.417178
	0.327669	0.251534	0.147239
	0.384663	0.251534	0.141104
	0.41227	0.398773	0.257669

## Sheet: Figure 3
Figure 3_B
	p-p38γ/δ _x000B_(Y185/Y182)					p38 total						p-p38α/β/γ/δ						p-MyoD
Figure 3_E
		V			CCL2/7/8
	siGLO	64.56	72.15	68.24	22.75	28.45	29.97
	siMapk12/13	88.45	89.98	87.01	48.56	47	58.45
		V			CCL2/7/8
	siGLO	33.44	22.85	29.76	75.25	70.55	68.03
	siMapk12/13	9.55	8.02	8.99	49.44	53	59.55

## Sheet: Figure 4
Figure 4_c
	Adult Vehicle	Adult Ccl2/7/8
	1.06756	0.522678
	0.965442	0.470241
	0.974603	0.550724
	0.770998	0.559459
	0.941453	0.564899

## Sheet: Figure 5
Figure 5c
		WT					KO
	Adult	29.59	43.48	44.66	35.68		52.74	40.5	35.57	33.29	37.43
	Aged	12.37	11.11	13.83	11.98	8.76	50.86	46.24	34.22	46.34
Figure 5f		WT					KO
	Adult	54.99	26.43	31.4	32.59	30.65	41.29	41.5	23.2	38.85	36.43
	Aged	0	1.38	1.15	0.51	3.98	19.68	37.5	42.76	33.8	14.89

## Sheet: Figure 6
Figure 6_C
	Adult+Vehicle	Adult+Ccr2i	Aged+Vehicle	Aged+Ccr2i
	1.14608	1.19278	0.347243	0.731298
	1.00265	1.06896	0.241595	0.6018
	1.05163	1.04682	0.342078	0.891102
	1.2407	0.941453	0.228494	0.619748
	0.823617
	0.941454
Figure 6_F
	Adult Vehicle							Adult Ccr2i							Aged Vehicle							Aged Ccr2i
	1012.97	1264.79	1159.73	1199.93	1238.07	1021.41		1252.65	1299.28	1030.14	1134.24	1296.54	1187.74		594.197	587.276	634.651	683.475	781.073	630.42		1406.88	1647.67	1313.93	1247.38	1438.91	1313.93
Figure 6_G
		Aged Veh 10dpi Uninj	Aged Veh 10dpi Inj	Aged CCR2i 10dpi Uninj	Aged CCR2i 10dpi Inj	9wk Ctl 10dpi Uninj	9wk Ctl 10dpi Inj
	0	7.89864	6.67712	9.73091	6.37174	5.45561	5.30292
	0.001	5.30292	3.16526	8.81478	3.31795	3.92871	3.92871
	0.002	3.16526	3.16526	5.76099	3.01257	2.4018	2.85988
	0.003	6.82981	5.6083	8.96747	4.69216	4.23409	6.06636
	0.004	5.91367	5.15023	7.59326	5.91367	5.15023	5.6083
	0.005	4.53947	4.84485	7.44057	4.38678	4.84485	3.92871
	0.006	4.23409	4.84485	7.59326	4.0814	4.69216	4.69216
	0.007	5.6083	5.15023	7.13519	5.15023	4.38678	3.92871
	0.008	5.45561	5.30292	7.59326	3.77602	3.92871	3.92871
	0.009	4.0814	5.15023	6.37174	4.38678	2.85988	3.47064
	0.01	4.84485	5.6083	7.44057	3.92871	4.53947	4.53947
	0.011	5.76099	5.6083	6.82981	4.69216	4.0814	4.53947
	0.012	5.15023	5.15023	7.13519	5.15023	3.16526	4.23409
	0.013	5.30292	4.84485	6.52443	3.92871	3.92871	4.84485
	0.014	5.6083	6.06636	7.28788	4.84485	4.23409	3.92871
	0.015	4.99754	4.84485	7.13519	4.0814	3.62333	4.99754
	0.016	4.69216	4.84485	6.82981	3.77602	4.0814	4.69216
	0.017	5.45561	4.99754	7.74595	4.69216	4.84485	4.38678
	0.018	5.6083	4.0814	7.28788	4.53947	4.38678	4.53947
	0.019	4.99754	4.69216	8.20402	4.38678	3.92871	4.53947
	0.02	5.30292	5.30292	7.74595	4.99754	5.30292	5.30292
	0.021	5.45561	4.69216	8.81478	3.92871	3.92871	4.23409
	0.022	5.45561	4.69216	6.82981	4.84485	3.77602	4.53947
	0.023	5.91367	4.84485	8.05133	4.0814	4.0814	5.45561
	0.024	5.45561	4.69216	7.59326	5.30292	3.47064	4.0814
	0.025	4.99754	5.15023	7.74595	4.69216	3.62333	5.76099
	0.026	5.76099	5.15023	8.05133	4.0814	4.53947	4.53947
	0.027	6.52443	5.6083	7.59326	4.53947	3.77602	6.37174
	0.028	4.84485	5.76099	8.35671	4.38678	3.47064	5.30292
	0.029	4.53947	5.76099	6.21905	3.77602	5.15023	4.84485
	0.03	6.06636	5.91367	7.74595	4.69216	3.92871	6.52443
	0.031	5.91367	5.6083	7.13519	5.30292	3.77602	4.38678
	0.032	4.99754	5.30292	7.59326	4.99754	4.53947	5.76099
	0.033	5.76099	5.45561	6.67712	4.99754	4.0814	4.99754
	0.034	5.6083	6.21905	7.13519	3.92871	4.69216	5.76099
	0.035	4.84485	4.84485	8.05133	5.30292	4.69216	5.45561
	0.036	4.53947	5.15023	6.67712	4.38678	4.23409	4.69216
	0.037	6.21905	5.15023	8.20402	4.53947	3.77602	5.91367
	0.038	5.6083	4.84485	7.59326	4.99754	4.53947	5.6083
	0.039	4.38678	4.38678	7.89864	4.23409	4.0814	5.30292
	0.04	5.76099	4.23409	7.44057	5.15023	3.47064	4.69216
	0.041	5.91367	4.38678	8.20402	4.0814	3.77602	5.15023
	0.042	5.15023	5.45561	7.44057	3.92871	3.16526	5.30292
	0.043	5.30292	4.38678	7.74595	5.76099	2.85988	5.30292
	0.044	5.30292	4.84485	8.20402	4.84485	4.23409	4.84485
	0.045	5.6083	5.30292	7.59326	4.99754	4.0814	4.69216
	0.046	5.15023	5.15023	7.74595	4.53947	3.62333	5.6083
	0.047	5.91367	5.15023	7.13519	3.77602	4.84485	4.53947
	0.048	5.15023	5.45561	8.81478	4.53947	4.38678	4.84485
	0.049	5.45561	5.76099	6.82981	4.38678	4.0814	5.45561
	0.05	5.6083	5.76099	7.44057	4.38678	4.84485	4.69216
	0.051	5.30292	5.6083	7.28788	5.30292	4.23409	5.76099
	0.052	5.6083	5.45561	7.59326	4.0814	3.31795	4.53947
	0.053	5.45561	5.6083	7.89864	5.30292	4.69216	4.99754
	0.054	4.99754	4.69216	7.44057	4.0814	3.47064	5.45561
	0.055	4.0814	5.15023	8.5094	4.69216	3.16526	4.38678
	0.056	4.99754	5.45561	7.28788	4.84485	4.38678	5.91367
	0.057	6.21905	4.23409	8.20402	4.23409	3.77602	4.38678
	0.058	4.99754	4.99754	7.89864	4.69216	3.77602	4.99754
	0.059	4.69216	4.99754	8.05133	4.53947	4.0814	4.69216
	0.06	5.91367	4.23409	7.59326	4.23409	4.0814	4.38678
	0.061	5.45561	5.15023	8.05133	5.15023	3.62333	5.15023
	0.062	5.15023	4.53947	8.35671	4.84485	4.53947	3.77602
	0.063	5.6083	4.99754	7.74595	4.99754	5.15023	5.15023
	0.064	6.21905	5.76099	7.89864	5.45561	3.92871	4.53947
	0.065	4.84485	4.99754	7.74595	4.0814	4.53947	5.6083
	0.066	4.53947	5.45561	7.74595	5.30292	4.53947	4.84485
	0.067	6.52443	6.06636	7.13519	3.92871	4.0814	4.0814
	0.068	5.6083	5.76099	8.5094	5.91367	4.84485	4.69216
	0.069	4.84485	5.91367	6.82981	4.99754	4.0814	4.69216
	0.07	5.76099	5.91367	7.44057	4.23409	2.85988	4.84485
	0.071	5.76099	4.99754	7.28788	4.99754	4.0814	4.0814
	0.072	4.99754	5.6083	7.44057	3.62333	3.77602	4.69216
	0.073	5.45561	4.69216	7.89864	3.92871	3.47064	5.30292
	0.074	4.69216	4.69216	7.44057	5.76099	4.23409	4.23409
	0.075	5.15023	5.91367	8.5094	4.84485	4.69216	4.99754
	0.076	5.30292	4.38678	8.5094	4.99754	4.23409	4.99754
	0.077	6.21905	4.84485	8.5094	4.99754	5.15023	5.6083
	0.078	5.30292	5.15023	8.35671	4.0814	4.99754	5.15023
	0.079	5.30292	4.23409	8.5094	4.69216	4.53947	4.84485
	0.08	5.91367	4.84485	7.74595	4.0814	4.23409	6.37174
	0.081	5.15023	5.91367	7.59326	4.53947	4.69216	4.38678
	0.082	5.45561	4.99754	8.20402	5.45561	3.77602	6.37174
	0.083	6.06636	5.76099	7.59326	4.0814	3.62333	4.84485
	0.084	5.6083	5.45561	8.20402	4.99754	4.38678	5.45561
	0.085	4.38678	4.84485	7.59326	4.0814	3.62333	5.76099
	0.086	5.91367	6.06636	7.59326	4.23409	3.47064	4.38678
	0.087	6.37174	5.6083	6.9825	4.84485	5.30292	6.06636
	0.088	5.30292	5.6083	8.35671	4.69216	3.47064	4.99754
	0.089	4.69216	6.52443	7.13519	5.15023	4.23409	5.45561
	0.09	6.37174	4.99754	7.59326	4.69216	4.84485	5.76099
	0.091	5.45561	5.6083	7.59326	4.23409	4.0814	5.30292
	0.092	5.45561	4.84485	7.44057	4.69216	4.0814	5.6083
	0.093	4.69216	4.38678	7.59326	4.69216	4.84485	4.84485
	0.094	5.91367	4.84485	7.44057	4.84485	4.69216	5.45561
	0.095	4.84485	4.84485	8.96747	5.6083	4.38678	4.99754
	0.096	4.99754	4.69216	7.89864	4.38678	5.76098	6.21905
	0.097	6.21905	5.30292	8.5094	5.30292	4.0814	4.23409
	0.098	5.15023	4.69216	7.89864	4.0814	4.23409	4.69216
	0.099	5.45561	4.99754	8.20402	4.69216	4.0814	6.21905
	0.1	5.30292	5.6083	7.89864	4.84485	3.77602	4.84485
	0.101	5.6083	4.84485	7.28788	4.84485	3.62333	5.30292
	0.102	5.45561	5.91367	8.20402	4.84485	4.23409	4.53947
	0.103	5.91367	6.06636	7.59326	4.0814	4.38678	5.45561
	0.104	5.6083	5.15023	8.20402	3.92871	3.62333	5.30292
	0.105	6.37174	6.21905	7.74595	5.15023	5.30292	4.99754
	0.106	5.6083	5.6083	7.74595	4.38678	4.53947	5.6083
	0.107	6.06636	4.84485	7.28788	4.99754	4.53947	4.69216
	0.108	4.38678	6.21905	7.74595	4.84485	5.30292	5.15023
	0.109	5.76099	5.15023	7.28788	4.69216	3.77602	4.84485
	0.11	6.06636	5.30292	7.13519	4.84485	4.23409	4.99754
	0.111	4.99754	4.99754	7.74595	3.77602	5.45561	4.99754
	0.112	4.84485	5.15023	7.44057	5.15023	5.30292	4.38678
	0.113	5.91367	5.30292	7.74595	5.15023	4.0814	5.91367
	0.114	6.21905	4.84485	7.13519	4.23409	4.69216	4.23409
	0.115	5.15023	4.53947	8.96747	4.84485	3.77602	4.84485
	0.116	5.45561	4.99754	7.28788	4.0814	3.92871	5.15023
	0.117	6.06636	4.99754	8.35671	4.38678	4.0814	4.38678
	0.118	4.69216	4.38678	8.35671	4.53947	3.77602	5.6083
	0.119	4.84485	5.6083	8.35671	4.84485	4.0814	4.38678
	0.12	5.76099	4.99754	8.81478	5.76099	4.69216	5.30292
	0.121	5.91367	5.30292	7.74595	4.84485	4.69216	4.69216
	0.122	5.6083	5.76099	8.5094	4.38678	4.38678	4.69216
	0.123	5.30292	4.53947	6.9825	4.84485	5.30292	4.69216
	0.124	6.21905	5.91367	8.35671	4.38678	5.15023	4.23409
	0.125	5.45561	6.21905	7.44057	5.76099	4.38678	5.45561
	0.126	5.91367	5.15023	7.44057	5.91367	4.38678	4.84485
	0.127	5.76099	5.91367	7.13519	4.38678	4.38678	4.69216
	0.128	5.6083	5.91367	7.74595	5.91367	3.31795	4.53947
	0.129	5.6083	5.15023	7.74595	3.77602	4.53947	4.84485
	0.13	5.6083	5.15023	7.44057	4.23409	4.38678	6.06636
	0.131	4.99754	4.99754	8.20402	4.84485	3.92871	4.38678
	0.132	5.6083	5.15023	7.74595	4.99754	4.99754	5.6083
	0.133	5.45561	5.30292	7.89864	5.15023	4.53947	5.91367
	0.134	4.99754	4.69216	7.74595	4.38678	3.92871	5.15023
	0.135	5.30292	4.84485	9.27284	3.77602	5.76098	5.91367
	0.136	6.37174	5.45561	7.44057	5.15023	4.84485	4.99754
	0.137	6.06636	4.23409	8.35671	4.38678	4.0814	5.6083
	0.138	4.69216	5.15023	8.05133	5.15023	4.69216	5.15023
	0.139	6.21905	5.45561	8.05133	4.84485	5.15023	5.6083
	0.14	6.06636	5.30292	8.66209	4.69216	4.53947	5.30292
	0.141	5.6083	5.6083	7.59326	4.53947	5.45561	5.6083
	0.142	5.30292	6.82981	8.66209	3.77602	4.69216	5.76099
	0.143	5.6083	5.76099	7.13519	4.23409	4.23409	4.84485
	0.144	5.45561	5.91367	8.35671	5.15023	4.23409	6.21905
	0.145	5.30292	5.6083	7.28788	4.53947	4.99754	4.53947
	0.146	6.67712	5.91367	7.74595	5.30292	3.31795	5.45561
	0.147	6.67712	5.30292	6.9825	4.23409	4.0814	5.15023
	0.148	4.84485	4.99754	7.28788	4.69216	4.84485	4.99754
	0.149	5.30292	4.69216	8.05133	4.23409	3.62333	6.21905
	0.15	4.99754	5.6083	6.82981	4.84485	4.84485	4.23409
	0.151	5.76099	4.69216	8.05133	5.6083	4.84485	5.45561
	0.152	5.45561	5.30292	7.89864	4.53947	4.69216	5.45561
	0.153	5.6083	4.84485	8.35671	4.69216	4.38678	5.6083
	0.154	5.30292	4.69216	7.59326	5.15023	5.45561	5.30292
	0.155	5.76099	4.99754	8.81478	4.23409	4.38678	4.53947
	0.156	6.37174	4.84485	7.74595	4.99754	4.69216	5.76099
	0.157	5.15023	4.84485	8.35671	4.99754	4.99754	4.69216
	0.158	4.99754	5.6083	7.89864	4.69216	3.92871	4.84485
	0.159	5.91367	5.6083	7.89864	5.6083	4.0814	4.84485
	0.16	5.76099	5.45561	7.89864	3.62333	4.0814	5.15023
	0.161	4.99754	5.6083	7.59326	4.23409	2.85988	5.30292
	0.162	5.6083	5.91367	8.96747	4.99754	3.92871	4.53947
	0.163	5.91367	5.6083	6.9825	5.30292	4.84485	5.15023
	0.164	4.84485	5.91367	8.05133	4.99754	4.38678	4.53947
	0.165	4.99754	5.6083	7.59326	4.0814	4.23409	5.15023
	0.166	7.13519	5.6083	7.59326	4.38678	4.53947	4.69216
	0.167	6.06636	5.45561	7.44057	4.69216	3.77602	4.84485
	0.168	4.38678	4.69216	7.13519	3.77602	4.38678	4.84485
	0.169	5.45561	5.45561	7.89864	6.21905	5.6083	4.84485
	0.17	5.76099	4.53947	6.9825	4.69216	4.69216	5.30292
	0.171	5.15023	4.84485	8.5094	4.69216	4.0814	4.23409
	0.172	5.6083	5.30292	7.74595	5.15023	5.76098	4.99754
	0.173	6.37174	4.84485	9.27284	3.92871	4.0814	5.15023
	0.174	5.6083	4.84485	7.59326	4.38678	4.0814	3.92871
	0.175	4.84485	4.99754	8.20402	5.15023	4.0814	5.45561
	0.176	5.76099	5.15023	7.74595	4.84485	3.47064	4.23409
	0.177	5.76099	5.45561	8.20402	5.15023	3.47064	4.53947
	0.178	4.84485	6.21905	8.81478	4.38678	4.53947	5.15023
	0.179	5.76099	4.99754	7.89864	4.53947	4.69216	4.53947
	0.18	5.76099	5.30292	8.05133	5.15023	4.0814	4.84485
	0.181	5.45561	5.91367	7.59326	4.38678	5.6083	4.53947
	0.182	5.6083	5.30292	8.66209	5.6083	4.53947	5.45561
	0.183	5.30292	6.06636	6.9825	4.69216	4.38678	5.30292
	0.184	5.15023	5.6083	8.05133	4.53947	5.30292	5.91367
	0.185	6.06636	5.45561	7.59326	4.84485	4.99754	4.99754
	0.186	6.67712	5.76099	7.44057	4.0814	4.23409	5.6083
	0.187	5.45561	4.69216	8.5094	4.99754	4.69216	5.91367
	0.188	6.06636	5.30292	7.44057	4.23409	4.53947	5.30292
	0.189	6.06636	5.76099	8.35671	5.15023	3.31795	5.30292
	0.19	5.76099	4.99754	7.13519	5.6083	4.53947	4.69216
	0.191	5.15023	5.15023	8.66209	4.38678	4.23409	6.06636
	0.192	6.21905	5.30292	7.59326	4.69216	3.92871	5.45561
	0.193	5.91367	4.84485	8.5094	4.38678	5.6083	5.15023
	0.194	4.84485	4.99754	7.89864	4.69216	4.84485	5.76099
	0.195	4.69216	5.15023	8.05133	4.99754	3.62333	4.84485
	0.196	6.9825	5.15023	8.05133	4.53947	4.69216	6.21905
	0.197	5.45561	6.21905	8.05133	4.53947	4.99754	4.99754
	0.198	4.84485	4.69216	7.74595	5.15023	4.69216	5.45561
	0.199	5.6083	5.45561	7.89864	3.92871	4.99754	5.6083
	0.2	5.76099	6.52443	8.35671	4.69216	5.15023	4.84485
	0.201	5.30292	5.45561	7.44057	4.69216	4.69216	5.91367
	0.202	5.45561	5.30292	9.12016	5.30292	4.84485	4.84485
	0.203	6.82981	7.44057	18.4701	6.52443	7.13519	5.91367
	0.204	12.0213	7.44057	26.8008	8.81478	9.12016	8.66209
	0.205	18.4342	9.8836	34.8628	12.4793	14.3116	11.4105
	0.206	26.9848	11.4105	42.1186	15.9912	20.1138	15.8385
	0.207	34.3139	13.3955	48.2995	20.2665	24.6945	16.9073
	0.208	40.2688	15.6858	53.4055	24.3891	30.1913	20.5719
	0.209	46.6818	17.06	61.4675	28.2064	35.2301	23.0149
	0.21	55.3851	18.8923	67.6484	33.7032	42.5592	26.8322
	0.211	67.1422	22.2515	80.2789	40.1162	52.7894	32.9397
	0.212	78.7466	23.6257	89.9533	46.3764	64.5465	37.8258
	0.213	90.1984	27.2902	98.8215	55.6905	75.0821	45.0022
	0.214	99.5124	30.4967	106.883	59.9658	85.0069	49.8883
	0.215	110.353	32.329	113.064	66.2261	93.5575	55.9959
	0.216	118.599	35.6882	120.858	72.3337	102.566	60.2712
	0.217	128.218	39.5054	131.607	78.5939	114.934	65.0046
	0.218	141.197	43.17	141.281	85.3123	127.607	71.7229
	0.219	151.274	46.3764	150.687	92.336	140.281	77.9832
	0.22	160.436	49.2775	157.943	99.8178	150.816	83.6327
	0.221	168.986	52.026	163.586	103.788	160.13	87.7553
	0.222	176.621	55.5378	169.498	108.521	168.986	91.1145
	0.223	182.423	57.8282	173.529	113.255	177.995	96.1533
	0.224	193.569	61.4927	183.741	118.446	189.447	101.192
	0.225	200.898	65.9207	190.46	124.095	202.425	107.452
	0.226	209.754	67.6003	197.716	127.913	213.877	114.018
	0.227	216.625	71.1122	200.672	132.493	223.191	116.614
	0.228	221.053	73.8606	207.659	136.005	229.299	122.111
	0.229	225.787	75.8455	209.271	137.99	235.406	125.012
	0.23	231.436	78.4413	217.871	142.113	242.277	128.523
	0.231	236.933	81.037	221.633	146.235	248.996	133.562
	0.232	244.11	83.1746	228.351	150.053	255.409	136.616
	0.233	249.148	85.9231	231.039	152.19	262.127	140.586
	0.234	253.424	87.45	235.07	154.786	266.555	142.113
	0.235	255.867	88.3661	235.876	156.618	266.708	143.945
	0.236	258.31	90.5037	239.907	158.603	269.303	146.846
	0.237	263.654	91.878	244.475	162.268	275.716	149.747
	0.238	268.387	94.4737	249.044	165.169	282.282	153.412
	0.239	271.441	97.9855	252.806	167.459	287.321	156.924
	0.24	276.632	98.749	253.612	169.139	291.749	159.214
	0.241	278.617	100.734	256.031	170.513	295.719	162.115
	0.242	278.617	103.024	256.568	171.887	296.482	163.947
	0.243	280.908	103.177	259.793	173.72	298.009	165.169
	0.244	284.572	105.62	263.018	176.163	301.674	168.681
	0.245	287.473	108.521	267.318	177.995	305.949	170.971
	0.246	290.222	109.132	269.467	179.522	307.323	171.429
	0.247	291.596	110.353	274.842	180.133	308.087	173.567
	0.248	293.734	110.659	271.349	182.118	308.392	173.567
	0.249	294.039	110.964	274.573	182.27	308.85	173.872
	0.25	294.345	112.949	275.648	184.103	309.766	176.926
	0.251	298.467	113.865	279.142	186.087	313.583	178.3
	0.252	300.605	115.545	279.679	187.309	318.164	180.438
	0.253	301.979	118.904	284.517	188.225	321.218	182.881
	0.254	303.353	117.835	282.367	188.225	323.05	183.797
	0.255	303.506	119.362	284.248	190.668	321.981	185.477
	0.256	303.201	121.042	283.442	190.974	322.439	186.546
	0.257	304.88	121.042	285.86	192.348	324.73	188.072
	0.258	305.491	122.874	287.741	193.111	325.951	190.21
	0.259	308.392	125.775	292.31	193.875	326.867	191.584
	0.26	308.239	124.248	289.891	194.943	328.394	192.042
	0.261	307.934	125.622	290.697	195.249	327.784	193.264
	0.262	307.17	126.08	290.429	196.47	325.188	192.348
	0.263	306.102	125.928	292.31	196.165	324.577	193.417
	0.264	308.239	127.913	296.072	198.303	329.005	196.928
	0.265	309.766	128.371	297.953	198.303	332.822	197.387
	0.266	311.14	129.898	297.685	199.066	333.891	199.371
	0.267	311.904	131.883	297.953	200.44	334.655	201.204
	0.268	311.446	130.967	297.147	199.219	336.029	201.967
	0.269	310.377	132.493	296.072	201.051	334.655	201.815
	0.27	311.446	132.951	297.685	200.44	333.586	203.341
	0.271	311.14	132.035	300.372	202.425	334.807	203.189
	0.272	312.973	133.562	301.716	202.273	337.556	204.716
	0.273	314.805	134.326	302.522	203.647	337.861	206.243
	0.274	313.431	134.02	301.178	204.258	335.723	204.563
	0.275	312.667	134.326	300.641	203.189	333.891	205.021
	0.276	310.682	134.478	300.641	204.105	334.655	204.716
	0.277	312.362	134.326	301.984	204.105	335.418	205.174
	0.278	314.652	135.394	303.328	205.326	338.014	207.922
	0.279	313.889	136.616	305.747	205.784	339.846	208.38
	0.28	316.026	136.921	305.478	206.09	342.9	209.602
	0.281	315.874	138.296	305.478	206.243	341.678	210.212
	0.282	314.194	137.838	305.478	207.006	339.693	208.533
	0.283	312.973	138.143	304.403	205.937	338.472	209.602
	0.284	313.889	138.754	306.821	206.243	341.373	210.976
	0.285	314.347	138.754	308.165	207.159	341.068	210.976
	0.286	314.805	139.67	308.971	207.769	340.457	212.961
	0.287	314.041	139.517	308.434	208.075	339.541	211.739
	0.288	314.041	139.212	308.703	207.464	338.166	209.907
	0.289	311.446	139.517	305.478	208.075	335.723	210.06
	0.29	310.53	139.823	307.896	206.701	334.197	210.06
	0.291	312.515	139.517	308.703	208.533	336.182	210.823
	0.292	314.041	142.113	309.778	209.296	340.61	213.114
	0.293	314.958	141.96	310.046	208.838	341.068	213.114
	0.294	314.347	141.807	309.24	209.296	340.304	213.419
	0.295	313.583	143.64	306.015	207.159	338.93	214.03
	0.296	312.667	142.724	308.703	209.144	339.235	213.114
	0.297	312.515	142.876	309.24	208.533	339.541	213.114
	0.298	312.209	143.334	311.659	210.06	339.693	215.099
	0.299	314.652	143.945	312.465	209.754	340.151	215.251
	0.3	313.736	143.792	313.271	210.212	341.22	214.946
	0.301	312.057	143.029	310.584	209.754	339.541	216.32
	0.302	311.446	143.182	311.39	208.533	336.487	213.724
	0.303	309.613	142.571	310.046	209.296	335.723	214.64
	0.304	311.14	143.334	311.39	209.602	339.388	215.251
	0.305	312.667	143.334	312.465	210.976	340.61	215.709
	0.306	314.194	144.709	313.271	210.212	341.678	218.152
	0.307	313.736	144.403	311.927	209.907	341.22	218.152
	0.308	312.667	145.167	312.465	208.991	341.22	217.847
	0.309	311.293	145.167	309.24	210.212	339.999	217.389
	0.31	311.293	144.556	311.927	210.365	337.708	217.389
	0.311	310.835	145.472	312.196	210.365	338.93	217.847
	0.312	312.667	146.083	313.002	210.823	340.151	218.916
	0.313	313.431	145.167	313.271	210.823	340.61	218.763
	0.314	313.125	146.083	315.421	210.518	338.166	217.847
	0.315	312.362	145.472	310.584	210.212	336.334	218.305
	0.316	310.53	144.403	312.734	210.823	334.807	217.084
	0.317	311.446	145.167	313.54	209.602	337.098	217.236
	0.318	313.125	146.235	314.615	211.434	338.014	219.068
	0.319	313.125	145.93	315.152	211.129	340.151	218.61
	0.32	314.5	146.999	317.033	210.671	341.068	219.832
	0.321	314.347	147.457	312.734	210.823	341.068	220.595
	0.322	312.057	146.846	313.54	209.754	338.472	219.221
	0.323	311.598	146.541	313.002	210.976	337.098	220.748
	0.324	311.446	147.152	314.615	209.907	338.166	221.206
	0.325	312.362	147.61	314.615	211.587	339.541	220.137
	0.326	313.278	147.61	317.571	210.518	337.556	221.359
	0.327	312.362	148.068	314.615	211.281	337.098	221.359
	0.328	312.057	147.61	314.884	211.739	335.723	219.832
	0.329	309.766	146.694	311.659	210.212	334.197	220.748
	0.33	308.545	146.388	313.54	210.976	333.28	220.595
	0.331	310.682	147.61	314.077	210.365	335.113	220.901
	0.332	312.057	147.915	316.765	211.739	338.319	222.58
	0.333	312.209	147.61	315.958	211.587	339.999	222.886
	0.334	311.904	148.831	316.765	211.281	338.777	222.428
	0.335	310.377	148.679	313.54	211.281	337.556	222.886
	0.336	310.53	147.915	314.615	211.587	336.792	222.428
	0.337	310.072	148.373	315.152	210.976	337.403	223.191
	0.338	310.072	149.442	318.108	211.587	337.556	223.955
	0.339	312.515	148.068	316.765	211.739	338.777	223.496
	0.34	312.209	149.289	318.377	212.197	337.861	223.802
	0.341	310.53	148.373	315.69	211.739	336.64	224.565
	0.342	310.377	146.846	314.077	210.671	332.67	221.512
	0.343	309.308	147.457	314.077	211.434	332.67	222.733
	0.344	309.766	146.999	316.227	210.365	334.197	223.038
	0.345	311.14	147.457	314.884	212.197	336.792	223.802
	0.346	311.751	149.442	317.033	212.503	337.708	225.329
	0.347	312.667	148.22	315.69	211.739	338.93	224.26
	0.348	311.598	148.679	315.152	211.587	338.166	223.649
	0.349	309.461	149.289	312.465	209.907	336.792	224.718
	0.35	310.072	148.526	315.69	211.281	335.113	223.191
	0.351	309.766	148.526	316.496	210.976	335.418	223.955
	0.352	310.835	150.663	317.84	212.35	337.098	225.634
	0.353	311.446	149.289	317.571	212.197	336.64	224.413
	0.354	311.14	149.442	318.108	211.587	334.807	224.26
	0.355	310.53	148.831	315.152	211.739	332.517	223.649
	0.356	308.239	147.762	314.615	209.907	331.295	221.97
	0.357	309.003	148.679	315.421	211.129	332.364	223.191
	0.358	310.835	148.526	316.765	211.129	333.28	224.413
	0.359	311.446	150.205	317.302	212.808	335.418	224.413
	0.36	310.988	151.274	317.302	211.434	336.792	225.176
	0.361	312.209	149.9	315.958	210.976	335.723	225.176
	0.362	309.308	151.274	313.271	210.518	333.738	223.496
	0.363	309.308	150.969	313.54	211.281	332.517	223.802
	0.364	309.155	150.205	315.69	211.434	334.197	223.496
	0.365	309.308	151.122	316.765	211.587	334.96	223.802
	0.366	310.53	151.732	316.227	212.045	334.197	225.787
	0.367	309.919	151.122	318.915	211.129	334.044	224.107
	0.368	308.392	151.274	315.958	210.976	332.822	223.344
	0.369	308.545	151.58	314.615	210.671	330.074	223.191
	0.37	306.254	149.747	315.958	211.739	329.158	221.817
	0.371	308.087	150.816	317.033	210.823	332.059	223.191
	0.372	309.461	152.038	317.302	212.045	334.502	224.871
	0.373	309.766	151.732	319.452	211.434	336.182	224.565
	0.374	309.155	152.496	315.421	210.976	335.571	225.939
	0.375	308.239	152.801	315.421	210.212	334.044	226.245
	0.376	307.323	152.343	314.615	209.754	332.975	224.107
	0.377	308.239	152.19	315.421	211.892	332.059	224.718
	0.378	307.476	152.648	317.302	210.823	332.67	225.176
	0.379	309.919	152.801	318.108	211.739	333.891	224.413
	0.38	309.766	151.885	315.69	210.976	333.128	225.329
	0.381	308.545	152.038	316.765	211.129	331.143	225.329
	0.382	307.476	151.427	314.346	212.197	328.394	222.886
	0.383	307.476	150.969	314.615	210.06	328.394	223.496
	0.384	307.018	150.663	315.958	210.976	330.227	223.496
	0.385	309.308	151.427	317.302	210.823	331.753	223.649
	0.386	308.85	151.732	317.033	211.587	332.975	225.634
	0.387	309.613	152.038	318.377	210.823	335.418	224.871
	0.388	309.155	152.801	316.496	210.823	334.044	224.413
	0.389	307.323	151.885	315.152	210.518	331.906	225.176
	0.39	307.17	152.343	315.69	210.671	330.074	223.649
	0.391	307.17	152.496	316.227	210.823	332.212	224.871
	0.392	306.712	152.343	316.765	210.518	332.67	225.329
	0.393	307.934	152.801	318.646	210.823	331.295	224.26
	0.394	307.323	152.801	316.496	210.976	329.616	225.176
	0.395	306.102	152.038	316.227	211.281	328.547	224.871
	0.396	304.88	151.274	314.346	210.06	326.409	223.802
	0.397	304.575	152.496	315.958	211.129	326.562	224.565
	0.398	306.407	151.58	316.227	209.907	328.7	225.634
	0.399	307.476	152.19	319.452	211.434	331.753	224.718
	0.4	306.56	153.259	316.496	211.739	332.822	226.703
	0.401	307.934	152.801	317.033	211.129	331.295	225.634
	0.402	305.644	152.19	315.69	210.823	330.074	224.718
	0.403	304.88	153.259	317.571	209.602	330.074	225.787
	0.404	304.727	152.801	317.033	211.434	330.379	224.871
	0.405	305.491	152.801	320.527	210.212	330.379	225.023
	0.406	306.865	152.801	317.033	211.892	330.532	226.398
	0.407	306.712	152.496	319.183	211.129	330.837	224.871
	0.408	304.575	151.885	316.496	210.365	329.005	223.802
	0.409	305.644	151.122	315.152	211.281	326.257	224.718
	0.41	303.048	150.969	314.615	208.838	325.493	223.955
	0.411	304.269	152.038	318.377	210.976	328.852	226.398
	0.412	306.102	150.816	316.496	210.671	330.074	226.55
	0.413	306.407	152.801	317.571	211.892	330.532	225.939
	0.414	305.949	152.954	315.958	210.518	330.837	226.703
	0.415	305.796	152.19	315.152	210.212	330.685	225.634
	0.416	303.964	152.496	313.271	209.602	328.852	225.023
	0.417	304.88	153.412	316.765	210.212	327.478	225.787
	0.418	303.506	152.038	316.227	211.129	329.005	226.092
	0.419	304.88	153.259	319.452	211.129	330.379	226.092
	0.42	305.796	152.496	319.721	211.281	329.921	225.939
	0.421	304.422	151.427	316.765	210.06	326.867	224.871
	0.422	303.048	151.732	315.958	209.754	325.646	223.191
	0.423	304.117	151.427	317.033	209.449	325.188	224.107
	0.424	301.826	150.358	315.69	212.045	326.409	224.413
	0.425	305.185	152.648	317.571	210.365	327.173	224.413
	0.426	303.964	151.885	317.84	210.671	329.769	226.55
	0.427	304.575	152.496	317.033	210.365	330.837	225.176
	0.428	304.727	153.107	315.152	209.449	329.769	225.634
	0.429	302.59	152.343	315.69	209.449	326.409	225.023
	0.43	302.437	152.343	313.809	208.991	326.257	223.038
	0.431	304.117	153.259	316.765	211.587	327.478	224.871
	0.432	302.284	152.343	316.496	209.602	327.784	225.481
	0.433	303.811	152.496	317.033	210.518	326.867	224.413
	0.434	302.59	152.648	315.152	209.449	326.562	224.565
	0.435	301.979	151.732	316.227	209.296	324.882	224.26
	0.436	300.605	151.427	314.077	210.823	323.203	221.664
	0.437	299.994	151.122	317.571	208.991	323.966	223.191
	0.438	301.826	152.496	316.227	210.823	326.715	223.802
	0.439	304.422	152.954	317.84	209.754	329.158	224.107
	0.44	301.826	152.648	316.765	210.365	328.852	225.939
	0.441	303.659	153.87	317.302	209.602	328.089	224.565
	0.442	301.674	153.565	314.346	210.365	327.631	223.496
	0.443	300.757	152.648	315.152	209.296	327.325	223.344
	0.444	300.757	152.954	315.69	209.144	326.257	223.038
	0.445	302.59	153.107	317.302	210.212	326.715	224.26
	0.446	303.201	152.954	317.84	209.144	327.784	224.413
	0.447	304.422	152.801	316.227	209.602	326.715	223.649
	0.448	301.063	153.107	314.346	209.602	324.119	225.329
	0.449	302.132	151.427	314.346	209.602	321.523	224.413
	0.45	299.994	151.732	314.346	208.838	322.134	221.664
	0.451	301.063	152.343	314.884	209.907	324.73	223.496
	0.452	302.895	151.885	317.033	209.144	325.646	223.802
	0.453	303.811	152.648	316.496	209.602	327.02	223.344
	0.454	303.201	152.954	315.958	209.907	328.089	225.481
	0.455	303.048	152.954	314.615	209.296	327.02	223.955
	0.456	300.91	153.107	314.615	209.144	324.882	223.038
	0.457	302.437	153.259	315.421	208.38	324.882	224.413
	0.458	301.674	153.107	318.646	210.212	326.562	223.344
	0.459	302.895	153.412	316.227	208.991	327.325	224.565
	0.46	303.964	153.259	317.84	211.129	325.493	224.871
	0.461	302.895	153.107	315.69	209.144	323.966	223.802
	0.462	301.521	152.801	315.152	208.533	322.897	223.955
	0.463	301.521	152.19	314.346	208.838	321.981	223.955
	0.464	300.91	152.19	315.958	207.769	321.676	223.344
	0.465	303.964	152.648	315.152	209.144	324.119	224.565
	0.466	303.353	153.412	317.84	208.686	326.562	225.023
	0.467	303.201	153.717	314.615	210.365	327.173	224.107
	0.468	303.964	153.107	314.615	208.838	325.035	225.023
	0.469	302.284	153.87	314.077	207.922	323.508	224.26
	0.47	301.368	153.717	314.077	209.296	324.119	223.802
	0.471	302.59	153.107	313.54	208.227	324.424	224.107
	0.472	302.132	152.954	317.302	209.602	324.73	223.955
	0.473	303.964	153.259	317.302	208.686	325.035	223.496
	0.474	303.048	152.038	316.496	209.449	324.882	223.955
	0.475	301.674	151.885	314.615	208.533	322.287	222.733
	0.476	301.368	151.885	314.077	207.922	320.607	221.97
	0.477	300.147	150.969	313.54	208.075	321.523	223.649
	0.478	303.048	151.274	317.033	210.365	324.882	223.038
	0.479	303.659	152.038	315.152	209.602	326.104	223.955
	0.48	302.132	152.343	316.496	208.686	326.104	224.565
	0.481	303.506	152.343	314.615	208.838	326.867	222.886
	0.482	301.979	153.717	313.54	207.617	324.73	223.802
	0.483	300.147	152.19	312.465	207.464	323.203	224.107
	0.484	299.994	152.038	315.421	208.38	322.592	223.496
	0.485	300.605	152.343	313.809	209.907	325.341	224.26
	0.486	301.216	152.343	316.227	208.38	324.73	224.413
	0.487	301.826	151.885	315.152	208.686	322.897	223.802
	0.488	298.467	151.732	313.271	207.769	321.065	223.344
	0.489	299.231	151.427	312.196	207.617	320.76	222.122
	0.49	297.704	151.732	315.69	208.38	319.996	221.512
	0.491	297.246	150.511	313.54	207.769	321.065	223.802
	0.492	299.231	152.343	316.227	209.296	323.203	223.496
	0.493	300.147	152.801	315.421	207.922	325.341	223.955
	0.494	299.231	152.19	314.615	208.686	325.493	224.107
	0.495	298.772	152.954	312.734	207.617	322.897	222.275
	0.496	297.246	153.565	314.077	208.533	321.829	222.733
	0.497	297.551	151.885	312.465	209.144	322.745	225.634
	0.498	298.009	152.954	315.152	207.464	324.119	222.58
	0.499	297.551	152.648	315.69	208.991	323.05	223.649
	0.5	298.925	151.885	315.152	207.617	322.897	223.496
	0.501	297.551	152.038	313.002	207.617	321.371	221.97
	0.502	296.177	151.427	314.077	207.311	320.913	221.817
	0.503	295.719	150.511	311.39	207.769	318.317	220.748
	0.504	295.871	151.885	314.077	207.922	319.844	220.595
	0.505	297.551	151.274	313.54	207.617	322.745	223.191
	0.506	298.314	152.038	314.615	208.075	324.73	222.58
	0.507	296.788	152.801	314.615	207.159	324.73	221.97
	0.508	298.467	152.343	316.227	208.075	323.203	222.58
	0.509	296.177	152.801	311.927	207.159	322.287	220.29
	0.51	295.108	152.648	314.346	207.464	321.676	220.901
	0.511	298.009	152.496	313.54	207.159	321.218	222.428
	0.512	297.398	152.801	315.69	208.38	322.439	221.512
	0.513	297.398	153.107	314.615	207.311	322.897	223.344
	0.514	298.467	152.801	315.69	208.227	321.981	222.58
	0.515	296.482	152.038	311.927	207.464	318.317	220.443
	0.516	296.024	151.58	312.465	206.853	317.706	219.985
	0.517	295.566	151.885	312.465	207.464	317.706	220.595
	0.518	296.329	152.648	313.271	207.159	320.302	220.901
	0.519	298.925	152.038	313.271	207.922	321.371	222.428
	0.52	298.62	152.801	314.077	207.464	322.134	222.122
	0.521	297.704	153.87	311.927	208.075	322.287	222.122
	0.522	298.314	152.954	311.927	207.006	320.607	222.733
	0.523	295.871	152.801	311.39	207.006	318.469	220.901
	0.524	296.482	153.107	313.809	206.701	319.691	221.359
	0.525	296.788	152.801	315.958	207.006	321.065	222.428
	0.526	297.551	153.259	314.615	208.38	320.607	222.428
	0.527	298.467	154.023	314.346	206.548	319.233	222.886
	0.528	296.482	152.19	313.002	207.617	318.164	222.58
	0.529	294.192	152.19	311.121	206.395	316.943	220.748
	0.53	295.719	152.648	311.659	206.701	315.568	221.053
	0.531	294.803	151.885	313.809	208.075	317.248	221.664
	0.532	296.177	152.496	313.271	206.548	320.607	221.817
	0.533	297.856	152.954	314.615	208.075	321.371	222.886
	0.534	296.788	153.565	313.271	206.548	320.454	223.191
	0.535	296.329	153.259	311.659	206.853	319.08	221.664
	0.536	295.871	153.107	311.121	205.632	318.011	222.122
	0.537	294.039	152.954	314.077	205.784	318.622	221.664
	0.538	296.635	152.343	311.927	206.701	318.164	221.512
	0.539	295.413	152.496	314.077	207.311	318.928	222.886
	0.54	296.635	152.496	313.54	207.006	319.844	221.817
	0.541	296.635	152.038	313.271	206.548	317.859	221.053
	0.542	294.65	151.274	312.465	205.937	315.416	221.817
	0.543	293.123	151.122	311.927	205.784	314.805	220.137
	0.544	296.94	150.663	312.465	206.853	317.248	220.29
	0.545	294.497	150.663	314.615	206.548	318.622	221.359
	0.546	297.246	151.427	313.809	207.922	319.233	220.901
	0.547	294.955	151.427	313.54	206.09	321.065	221.664
	0.548	296.024	150.969	312.196	206.09	320.607	221.817
	0.549	294.803	151.885	311.39	205.632	318.928	220.748
	0.55	292.97	151.122	310.315	205.784	316.026	220.901
	0.551	293.581	150.663	313.271	206.701	317.401	220.901
	0.552	295.719	151.274	313.002	206.395	318.469	220.901
	0.553	294.192	150.816	314.077	207.464	318.317	221.817
	0.554	295.871	150.205	312.465	205.632	315.416	220.595
	0.555	293.123	150.816	311.39	205.479	314.652	219.985
	0.556	292.512	149.289	308.434	205.632	313.889	221.053
	0.557	292.818	149.137	312.465	206.548	314.041	221.053
	0.558	293.276	149.9	312.465	206.395	315.568	220.901
	0.559	294.955	150.053	314.346	205.174	318.164	222.122
	0.56	295.413	150.053	312.734	206.853	319.691	220.748
	0.561	293.428	151.122	312.734	205.174	318.164	221.512
	0.562	294.65	151.122	310.046	205.937	316.332	221.817
	0.563	292.207	150.511	312.734	205.479	316.332	220.29
	0.564	292.36	150.511	311.121	206.09	317.859	221.512
	0.565	292.97	150.511	314.077	207.006	317.706	222.122
	0.566	293.123	150.358	313.271	205.479	317.553	220.137
	0.567	293.886	149.747	313.809	206.243	317.859	221.206
	0.568	292.207	149.747	312.196	204.868	316.179	219.832
	0.569	289.916	149.747	311.39	205.937	313.889	218.61
	0.57	290.833	148.068	309.509	205.326	313.125	219.985
	0.571	291.138	149.137	312.196	205.326	315.416	219.832
	0.572	291.138	149.595	311.39	205.021	318.011	220.29
	0.573	292.665	149.137	312.196	205.479	318.317	221.359
	0.574	292.665	150.358	311.39	205.632	318.011	220.137
	0.575	291.443	150.816	311.927	205.479	318.317	220.137
	0.576	290.069	149.747	307.896	205.632	316.637	219.832
	0.577	291.138	150.663	311.39	204.868	316.179	219.221
	0.578	291.749	150.205	313.002	205.632	316.637	221.664
	0.579	292.36	149.9	313.271	205.174	318.317	220.595
	0.58	291.291	150.663	312.465	206.395	318.011	219.527
	0.581	292.665	149.442	313.54	204.868	315.416	219.832
	0.582	290.527	149.137	309.509	205.479	312.973	218.305
	0.583	289.153	149.747	311.659	205.174	313.583	217.084
	0.584	290.069	148.526	311.39	205.021	315.568	219.527
	0.585	291.138	149.747	312.734	205.021	315.263	219.374
	0.586	292.054	150.511	311.659	204.716	317.095	219.679
	0.587	291.901	150.816	313.002	206.548	318.164	220.748
	0.588	291.596	150.816	309.24	204.868	316.943	219.374
	0.589	291.138	151.885	309.778	204.868	314.347	218.305
	0.59	289.611	151.122	309.509	204.258	313.125	219.832
	0.591	289.153	151.122	310.852	204.716	315.721	219.832
	0.592	291.443	151.122	311.39	205.632	315.721	221.664
	0.593	290.222	150.053	311.927	204.868	315.416	221.512
	0.594	290.375	150.969	310.852	205.784	314.347	220.29
	0.595	290.069	150.053	311.39	204.258	313.736	219.832
	0.596	287.779	149.442	309.778	204.716	311.14	219.068
	0.597	288.695	150.816	311.39	204.41	311.598	218.763
	0.598	289.458	149.747	313.002	205.174	314.347	220.29
	0.599	290.68	150.663	313.002	206.395	317.095	221.206
	0.6	291.138	151.732	312.196	205.021	316.637	221.053
	0.601	290.375	151.274	311.927	205.326	315.568	221.206
	0.602	288.695	150.969	310.315	203.647	315.263	219.985
	0.603	289.611	152.038	310.046	204.258	313.431	219.221
	0.604	288.39	150.663	311.121	203.8	313.431	220.29
	0.605	289.306	150.663	311.659	204.868	313.889	219.985
	0.606	290.069	151.885	311.659	205.021	316.179	220.443
	0.607	291.138	150.358	311.659	204.716	314.652	221.053
	0.608	288.848	150.205	309.778	204.41	311.598	218.916
	0.609	288.237	150.511	310.315	203.341	310.072	218.305
	0.61	287.779	149.137	310.584	204.41	311.446	218
	0.611	289.458	150.053	310.852	204.868	312.973	217.694
	0.612	288.695	150.358	312.734	204.716	314.347	219.374
	0.613	289.611	150.663	312.196	204.258	315.263	219.985
	0.614	290.375	150.816	312.465	205.326	316.179	219.221
	0.615	289	150.969	310.852	203.189	315.568	219.068
	0.616	287.321	150.969	311.39	203.647	312.362	218.458
	0.617	288.542	150.663	310.046	204.563	312.82	217.542
	0.618	287.473	150.205	312.465	204.563	313.889	219.374
	0.619	290.069	150.969	313.002	204.716	315.721	218.763
	0.62	288.542	150.663	311.659	203.8	313.125	218.763
	0.621	288.084	149.289	310.852	204.563	311.904	219.068
	0.622	287.626	149.9	309.778	202.578	309.613	217.084
	0.623	285.641	149.289	307.09	204.105	309.766	217.084
	0.624	286.099	148.068	310.584	204.105	309.461	217.694
	0.625	288.084	150.053	310.584	204.258	312.362	217.847
	0.626	287.473	149.595	311.39	204.41	314.805	219.374
	0.627	288.237	150.053	310.315	202.731	316.026	219.832
	0.628	287.321	150.816	310.046	204.716	313.431	218.61
	0.629	286.557	150.053	308.434	203.189	312.362	219.068
	0.63	286.099	149.442	311.659	204.105	312.515	218.763
	0.631	285.488	149.747	310.046	203.952	313.125	218
	0.632	286.405	149.595	313.002	203.8	313.431	219.985
	0.633	287.473	149.595	311.659	205.326	314.041	218.61
	0.634	286.252	149.9	312.196	203.036	313.889	218.305
	0.635	285.488	148.526	308.165	204.716	311.751	219.374
	0.636	284.572	148.526	310.852	203.036	309.003	216.931
	0.637	283.962	148.22	308.971	203.647	310.53	217.847
	0.638	285.336	148.22	311.659	203.494	312.667	218.458
	0.639	286.099	149.289	310.852	203.341	314.347	217.847
	0.64	287.168	148.984	310.852	203.341	314.347	218.916
	0.641	286.405	149.747	308.703	203.189	314.041	219.221
	0.642	284.114	150.053	310.315	204.105	313.125	217.694
	0.643	284.878	149.289	308.165	202.883	311.14	217.694
	0.644	285.488	149.289	309.778	203.647	311.293	218.152
	0.645	284.878	149.137	310.584	203.189	313.736	217.542
	0.646	286.557	148.831	311.659	203.494	314.041	218.61
	0.647	287.779	149.137	312.465	203.8	311.904	218
	0.648	285.336	149.289	312.196	203.647	310.377	216.625
	0.649	284.267	147.304	308.703	202.883	309.308	217.236
	0.65	283.351	148.22	309.778	202.883	309.461	216.167
	0.651	285.03	148.373	310.584	203.189	309.919	217.236
	0.652	287.168	148.068	310.315	203.189	311.904	217.694
	0.653	285.947	149.289	309.509	205.174	314.041	216.931
	0.654	286.71	150.663	311.927	203.189	313.889	217.847
	0.655	285.947	149.9	307.628	203.647	311.446	217.847
	0.656	284.878	150.053	308.703	202.12	309.766	216.625
	0.657	283.962	150.663	308.165	202.578	310.224	217.847
	0.658	285.794	149.9	309.509	202.883	311.446	218.763
	0.659	285.641	150.358	310.046	203.494	310.53	217.236
	0.66	287.168	150.511	311.927	204.258	310.988	218.916
	0.661	285.183	150.053	307.359	202.425	310.53	218
	0.662	285.488	150.358	309.24	203.341	307.934	216.625
	0.663	284.114	148.526	308.434	201.509	306.254	217.847
	0.664	284.114	150.053	311.121	202.883	307.628	217.542
	0.665	286.099	150.358	311.121	203.494	310.988	219.374
	0.666	287.626	150.358	313.54	203.189	312.362	219.374
	0.667	285.488	151.274	310.315	203.494	311.904	218.305
	0.668	286.863	152.343	310.315	201.662	311.293	218.61
	0.669	285.488	150.816	307.896	202.883	310.682	218.916
	0.67	284.725	151.427	309.24	201.509	310.377	218.305
	0.671	284.878	151.274	309.24	204.716	309.308	218.763
	0.672	284.878	150.511	312.196	203.036	310.682	219.221
	0.673	286.252	151.427	310.852	203.036	310.835	218.458
	0.674	287.321	150.511	310.852	203.189	309.766	218.305
	0.675	282.74	149.747	308.434	201.204	307.018	217.542
	0.676	283.962	150.663	308.703	201.967	306.56	216.167
	0.677	283.045	148.679	308.703	201.967	307.781	217.542
	0.678	284.572	150.053	308.971	203.494	309.155	218.152
	0.679	285.336	151.58	310.046	202.731	310.835	218
	0.68	285.947	150.816	310.315	202.578	312.667	218.763
	0.681	285.03	150.663	309.24	201.662	311.904	217.542
	0.682	284.725	151.274	308.434	201.815	310.072	217.389
	0.683	281.824	150.205	310.584	202.12	309.155	217.847
	0.684	284.572	150.053	309.509	202.425	310.224	216.931
	0.685	283.656	150.358	311.39	203.341	311.446	218.61
	0.686	284.42	149.442	311.121	202.731	310.53	218.61
	0.687	286.099	149.595	310.584	201.967	309.461	216.931
	0.688	283.351	148.831	309.778	201.356	308.85	216.625
	0.689	282.129	148.373	310.584	203.8	306.254	216.015
	0.69	281.671	148.679	307.896	201.815	305.338	215.099
	0.691	282.435	147.915	309.509	202.12	307.17	217.084
	0.692	284.725	149.137	310.046	202.883	310.072	217.389
	0.693	284.572	149.747	310.584	201.967	311.293	217.389
	0.694	283.656	148.984	308.971	201.509	310.377	217.389
	0.695	284.267	149.747	308.165	201.509	309.613	216.473
	0.696	282.893	149.747	306.284	203.189	309.308	216.778
	0.697	281.671	148.984	309.509	201.356	308.85	216.625
	0.698	283.656	149.289	308.703	202.273	310.072	216.625
	0.699	283.809	150.053	310.584	201.815	311.293	218.458
	0.7	284.42	148.22	310.852	201.967	311.904	217.694
	0.701	283.504	148.679	309.509	202.578	309.766	216.473
	0.702	282.74	148.373	307.09	200.898	306.712	216.625
	0.703	281.671	146.846	307.09	201.815	306.56	216.015
	0.704	279.076	146.235	303.597	199.371	303.811	212.961
	0.705	276.938	145.319	302.253	199.677	299.994	212.808
	0.706	276.327	144.556	299.297	197.692	295.566	209.602
	0.707	272.663	143.182	296.072	198.15	292.054	207.617
	0.708	269.303	142.113	290.966	197.081	287.626	206.09
	0.709	267.166	140.433	289.354	194.485	282.129	201.662
	0.71	263.654	138.601	282.904	194.791	276.632	200.135
	0.711	260.6	136.616	279.411	191.432	270.372	197.081
	0.712	255.714	134.631	271.886	190.516	263.654	192.5
	0.713	251.133	132.799	264.63	188.989	252.813	189.141
	0.714	244.72	129.134	253.343	187.614	241.208	182.881
	0.715	236.933	126.691	241.25	186.087	226.55	173.72
	0.716	226.092	123.332	221.364	181.965	208.686	163.642
	0.717	217.542	118.293	205.778	180.133	188.225	148.984
	0.718	202.425	114.476	184.01	176.315	168.834	133.104
	0.719	187.156	107.452	166.274	173.72	148.526	117.835
	0.72	171.429	99.6651	148.806	168.681	129.287	102.566
	0.721	154.175	91.4199	132.682	163.337	112.949	90.8091
	0.722	137.532	84.0908	120.051	155.55	97.5275	79.5101
	0.723	122.111	75.9982	106.077	145.625	83.6327	69.5853
	0.724	107.758	68.8218	96.4029	136.769	71.5702	62.4088
	0.725	95.5425	62.8669	85.6535	125.622	63.6304	54.1636
	0.726	86.0757	56.3013	77.3228	116.461	53.7055	48.6668
	0.727	75.2348	51.7206	68.7233	105.467	45.9184	42.7119
	0.728	67.2949	45.613	63.3486	95.8479	39.5054	37.9785
	0.729	60.1185	41.7957	53.6742	86.2284	32.6344	33.2451
	0.73	52.3313	38.1312	49.9119	77.3724	27.7483	28.8171
	0.731	45.3076	33.2451	43.4623	71.8756	24.3891	26.2214
	0.732	41.185	30.4967	40.2375	63.9357	20.1138	22.4042
	0.733	35.0774	27.901	38.0876	57.8282	16.2966	20.2665
	0.734	29.4279	25.1526	33.7879	52.484	15.0751	17.2127
	0.735	25.1526	23.1676	32.713	46.2237	12.1739	15.6858
	0.736	23.6257	20.7246	28.4132	42.2538	10.7997	14.9224
	0.737	19.5031	18.8923	29.4882	37.6731	10.189	12.7847
	0.738	16.602	17.6708	25.7259	34.4666	7.44057	12.0213
	0.739	15.8385	16.1439	25.7259	31.7182	7.28788	11.4105
	0.74	13.7008	15.3804	23.8447	27.2902	6.67712	10.9524
	0.741	12.3266	14.7697	22.7698	24.9999	6.82981	9.8836
	0.742	10.7997	12.632	22.7698	22.0988	5.45561	9.27284
	0.743	10.4944	12.3266	20.6199	19.8084	6.9825	9.57822
	0.744	9.12016	12.3266	21.1574	18.8923	5.91367	8.35671
	0.745	8.66209	10.4944	22.8622	17.06	6.21905	9.27284
	0.746	8.96747	10.3417	21.6407	15.5331	6.67712	8.5094
	0.747	8.35671	9.8836	19.1977	15.0751	5.6083	8.66209
	0.748	7.74595	9.42553	18.5869	12.9374	5.45561	8.35671
	0.749	7.89864	9.57822	16.1439	12.632	6.9825	7.59326
	0.75	7.59326	7.74595	16.7546	11.7159	5.76098	9.42553
	0.751	7.89864	8.20402	14.617	11.4105	5.45561	7.44057
	0.752	7.89864	7.74595	14.617	10.7997	6.9825	8.5094
	0.753	6.52443	7.44057	13.5482	9.8836	5.30292	7.13519
	0.754	6.37174	7.28788	12.9374	10.0363	5.30292	7.13519
	0.755	6.82981	7.89864	12.9374	9.42553	5.30292	7.89864
	0.756	8.05133	6.37174	11.7159	8.20402	4.69216	6.37174
	0.757	6.9825	7.28788	12.0213	9.12016	4.69216	7.89864
	0.758	6.67712	7.13519	11.4105	8.66209	5.6083	7.28788
	0.759	7.89864	6.9825	11.5632	8.5094	5.30292	6.82981
	0.76	7.13519	8.05133	10.6471	8.35671	5.45561	6.21905
	0.761	6.21905	6.82981	10.9524	6.9825	6.37174	6.82981
	0.762	6.9825	6.9825	10.189	8.5094	5.15023	7.44057
	0.763	6.67712	8.05133	8.96747	7.74595	4.99754	6.82981
	0.764	6.06636	6.67712	10.189	7.28788	5.45561	6.82981
	0.765	6.06636	7.13519	9.27284	7.89864	5.30292	6.82981
	0.766	7.44057	6.82981	10.0363	6.52443	5.30292	7.13519
	0.767	6.67712	6.37174	9.12016	7.13519	5.45561	6.67712
	0.768	6.21905	6.82981	9.42553	6.67712	5.15023	6.37174
	0.769	6.67712	6.06636	9.27284	6.82981	4.0814	6.52443
	0.77	7.44057	5.6083	9.57822	7.89864	5.76098	6.52443
	0.771	6.52443	6.37174	9.42553	6.06636	4.38678	7.13519
	0.772	6.21905	5.76099	9.42553	6.67712	4.38678	6.21905
	0.773	5.76099	5.30292	9.73091	6.37174	5.15023	6.37174
	0.774	6.21905	6.67712	9.42553	5.76099	4.38678	6.52443
	0.775	5.91367	5.15023	11.7159	6.52443	4.99754	5.76099
	0.776	6.9825	5.76099	9.27284	6.52443	5.76098	6.9825
	0.777	6.52443	6.52443	10.189	5.91367	5.30292	5.6083
	0.778	6.21905	5.6083	9.57822	6.82981	4.69216	5.91367
	0.779	6.67712	6.37174	9.8836	5.30292	6.06636	5.91367
	0.78	6.21905	7.44057	10.6471	6.52443	5.30292	6.21905
	0.781	6.21905	6.06636	9.73091	6.06636	5.30292	5.45561
	0.782	6.52443	7.13519	10.189	6.21905	5.30292	5.45561
	0.783	6.67712	6.82981	8.66209	6.82981	4.84485	6.52443
	0.784	5.76099	6.52443	10.0363	5.45561	4.0814	5.45561
	0.785	6.06636	6.67712	8.96747	5.6083	4.84485	5.91367
	0.786	7.44057	6.21905	9.73091	6.06636	5.15023	5.30292
	0.787	6.52443	5.91367	8.81478	4.38678	4.0814	5.6083
	0.788	5.91367	6.21905	8.5094	6.21905	5.91367	6.06636
	0.789	7.44057	5.30292	9.12016	6.21905	4.99754	5.6083
	0.79	6.82981	5.91367	8.81478	5.91367	4.84485	5.91367
	0.791	5.91367	5.76099	9.42553	5.76099	5.30292	5.15023
	0.792	6.37174	4.99754	8.66209	4.84485	4.69216	5.91367
	0.793	6.82981	5.6083	9.57822	5.6083	4.69216	6.21905
	0.794	6.21905	6.06636	9.27284	5.6083	5.76098	5.15023
	0.795	5.76099	5.45561	10.6471	5.15023	5.45561	6.06636
	0.796	7.74595	6.06636	9.12016	6.52443	4.84485	5.76099
	0.797	6.21905	5.76099	9.73091	5.6083	5.91367	6.67712
	0.798	5.76099	6.21905	9.27284	5.91367	4.84485	5.45561
	0.799	5.91367	6.52443	9.57822	5.30292	4.84485	6.37174
	0.8	6.82981	6.21905	9.73091	4.53947	4.84485	7.59326
	0.801	6.37174	6.67712	9.42553	6.67712	4.23409	5.76099
	0.802	6.67712	6.9825	10.189	5.91367	4.53947	7.59326
	0.803	6.52443	5.6083	8.5094	5.6083	4.84485	5.30292
	0.804	5.91367	6.52443	9.57822	5.91367	5.15023	6.21905
	0.805	6.06636	6.37174	8.5094	5.30292	4.53947	6.37174
	0.806	6.52443	5.6083	9.27284	5.76099	5.91367	6.37174
	0.807	6.21905	5.76099	8.96747	6.37174	4.99754	6.06636
	0.808	6.21905	5.45561	8.35671	5.15023	4.84485	5.91367
	0.809	6.82981	5.76099	8.96747	6.67712	5.45561	6.67712
	0.81	6.21905	5.91367	8.66209	5.15023	4.99754	5.76099
	0.811	6.37174	5.30292	9.57822	5.6083	4.69216	6.52443
	0.812	6.9825	5.45561	8.66209	4.99754	5.30292	5.76099
	0.813	6.37174	4.99754	9.57822	6.06636	5.45561	6.67712
	0.814	6.21905	4.99754	8.81478	5.91367	3.92871	6.37174
	0.815	6.52443	5.76099	9.27284	4.99754	5.45561	6.06636
	0.816	7.28788	6.21905	9.57822	4.99754	4.23409	6.21905
	0.817	6.52443	5.30292	9.57822	5.6083	4.38678	5.76099
	0.818	5.30292	6.21905	9.27284	4.23409	4.69216	6.67712
	0.819	6.9825	5.76099	9.12016	5.6083	4.84485	6.21905
	0.82	6.21905	6.37174	9.27284	5.76099	4.53947	5.91367
	0.821	5.76099	6.52443	9.12016	5.6083	5.30292	6.37174
	0.822	6.06636	5.45561	10.3417	5.45561	5.76098	5.6083
	0.823	6.52443	6.67712	8.81478	4.38678	4.99754	7.13519
	0.824	6.21905	6.52443	9.8836	4.99754	5.76098	5.45561
	0.825	5.91367	5.6083	8.66209	5.6083	5.30292	5.76099
	0.826	6.9825	5.30292	9.12016	5.15023	5.45561	6.06636
	0.827	6.9825	5.91367	9.8836	5.76099	5.76098	5.45561
	0.828	6.06636	5.6083	8.05133	4.99754	4.84485	6.37174
	0.829	6.06636	5.6083	9.42553	5.30292	4.0814	4.53947
	0.83	6.9825	5.15023	8.35671	4.69216	4.38678	6.06636
	0.831	6.52443	4.84485	9.57822	4.38678	4.99754	5.30292
	0.832	6.37174	5.30292	8.35671	5.45561	4.38678	6.06636
	0.833	6.21905	5.15023	9.8836	5.91367	5.30292	5.45561
	0.834	6.37174	5.15023	9.12016	4.84485	5.15023	4.84485
	0.835	6.21905	6.21905	9.27284	5.76099	4.84485	5.76099
	0.836	6.82981	5.45561	9.57822	4.69216	5.6083	5.45561
	0.837	6.06636	5.91367	8.81478	5.45561	5.45561	5.6083
	0.838	5.91367	5.91367	9.27284	5.91367	4.69216	4.53947
	0.839	6.37174	6.21905	9.12016	4.84485	5.76098	5.76099
	0.84	6.21905	6.37174	8.66209	6.67712	5.15023	5.76099
	0.841	5.91367	6.9825	9.12016	4.99754	4.69216	4.69216
	0.842	6.52443	6.21905	9.8836	5.15023	5.45561	5.6083
	0.843	6.52443	6.37174	8.96747	5.45561	4.99754	4.84485
	0.844	5.6083	6.06636	8.81478	4.53947	4.38678	6.06636
	0.845	5.91367	4.99754	8.5094	5.6083	4.99754	5.30292
	0.846	7.59326	5.45561	8.81478	5.6083	4.69216	5.6083
	0.847	7.13519	5.45561	8.96747	4.99754	4.0814	5.30292
	0.848	5.30292	4.99754	8.20402	5.76099	4.99754	4.84485
	0.849	7.28788	5.6083	9.42553	4.53947	4.99754	6.82981
	0.85	6.52443	4.84485	8.20402	5.45561	4.69216	5.76099
	0.851	6.06636	4.99754	9.57822	5.6083	5.6083	5.76099
	0.852	6.21905	5.6083	8.5094	5.30292	5.30292	6.21905
	0.853	6.9825	5.15023	8.96747	5.6083	4.99754	5.91367
	0.854	5.91367	5.30292	9.27284	4.84485	5.91367	6.52443
	0.855	5.30292	7.44057	8.66209	4.69216	5.6083	5.30292
	0.856	6.21905	5.6083	10.0363	5.30292	4.0814	6.21905
	0.857	6.82981	5.91367	9.12016	5.91367	5.15023	5.76099
	0.858	5.45561	6.37174	9.73091	5.91367	5.45561	6.9825
	0.859	6.37174	6.06636	8.96747	5.15023	3.92871	5.45561
	0.86	6.52443	6.06636	9.12016	5.15023	4.99754	5.6083
	0.861	6.37174	6.67712	8.66209	4.99754	4.53947	6.37174
	0.862	6.52443	5.91367	9.27284	4.38678	4.53947	5.45561
	0.863	6.06636	6.82981	8.81478	5.30292	5.6083	5.91367
	0.864	5.91367	4.99754	8.81478	5.76099	4.99754	5.91367
	0.865	6.67712	5.6083	8.66209	5.15023	3.92871	6.21905
	0.866	6.67712	5.76099	7.89864	5.91367	5.30292	6.21905
	0.867	6.06636	4.84485	8.66209	4.53947	5.30292	5.30292
	0.868	6.9825	5.15023	8.35671	5.15023	4.84485	6.06636
	0.869	6.9825	5.15023	8.96747	5.45561	5.45561	5.6083
	0.87	6.67712	5.15023	8.35671	4.84485	5.6083	6.52443
	0.871	5.91367	5.45561	9.42553	6.21905	4.99754	5.45561
	0.872	6.9825	5.30292	8.66209	4.84485	6.9825	6.21905
	0.873	6.67712	5.15023	9.12016	5.30292	5.30292	5.91367
	0.874	5.91367	5.91367	10.189	4.99754	3.77602	5.30292
	0.875	5.6083	5.76099	8.66209	4.53947	4.23409	6.67712
	0.876	6.9825	5.6083	9.8836	5.30292	5.30292	5.30292
	0.877	6.52443	6.67712	9.12016	6.21905	4.0814	6.06636
	0.878	5.45561	5.6083	9.57822	4.99754	4.69216	5.45561
	0.879	6.37174	6.06636	9.12016	5.76099	5.30292	4.99754
	0.88	6.52443	6.52443	8.96747	4.84485	4.53947	5.76099
	0.881	6.21905	5.45561	8.66209	5.15023	5.6083	4.99754
	0.882	5.91367	5.91367	8.35671	5.15023	5.76098	5.76099
	0.883	6.37174	4.84485	9.27284	5.30292	4.69216	5.15023
	0.884	6.37174	5.45561	8.66209	5.76099	5.30292	5.45561
	0.885	5.91367	5.91367	8.81478	4.69216	5.15023	4.99754
	0.886	6.21905	5.30292	8.05133	4.38678	4.53947	5.45561
	0.887	7.13519	5.30292	8.66209	5.15023	5.45561	5.6083
	0.888	5.91367	5.6083	8.05133	3.92871	5.15023	4.99754
	0.889	5.91367	4.84485	8.96747	5.76099	4.53947	5.45561
	0.89	6.82981	5.30292	8.5094	5.6083	4.69216	4.69216
	0.891	6.67712	5.76099	9.12016	5.30292	5.6083	5.45561
	0.892	6.21905	5.15023	8.96747	5.30292	3.77602	5.45561
	0.893	5.91367	5.91367	8.81478	4.0814	4.23409	5.6083
	0.894	5.76099	5.45561	9.57822	4.99754	4.84485	5.30292
	0.895	6.06636	5.45561	8.35671	5.76099	4.69216	5.30292
	0.896	6.37174	6.9825	9.8836	4.69216	4.99754	6.52443
	0.897	6.37174	5.30292	8.66209	5.76099	4.84485	4.84485
	0.898	5.76099	5.76099	9.57822	5.15023	4.69216	5.6083
	0.899	6.21905	6.52443	8.96747	5.30292	4.84485	6.06636
	0.9	6.21905	5.6083	9.27284	4.99754	6.52443	4.84485
	0.901	5.15023	5.76099	8.66209	5.76099	4.38678	6.37174
	0.902	6.06636	5.76099	8.20402	6.06636	4.84485	4.99754
	0.903	6.52443	4.99754	9.57822	5.30292	5.30292	6.9825
	0.904	6.52443	5.45561	8.35671	4.99754	4.23409	5.76099
	0.905	5.76099	5.45561	8.96747	5.30292	4.53947	5.76099
	0.906	6.06636	4.84485	8.66209	4.38678	4.84485	5.91367
	0.907	6.82981	5.45561	8.66209	5.15023	4.23409	5.30292
	0.908	5.45561	4.84485	7.89864	6.82981	4.38678	6.67712
	0.909	5.91367	4.99754	8.66209	5.15023	5.6083	5.76099
	0.91	7.13519	5.91367	8.35671	6.06636	4.23409	6.06636
	0.911	6.06636	4.99754	8.96747	4.53947	4.84485	5.91367
	0.912	5.30292	6.06636	8.81478	4.99754	4.99754	5.76099
	0.913	6.21905	5.91367	8.35671	5.15023	4.53947	6.37174
	0.914	7.59326	5.30292	9.27284	5.30292	4.84485	5.76099
	0.915	5.6083	6.52443	8.81478	5.6083	5.45561	5.76099
	0.916	5.76099	7.28788	9.8836	4.84485	5.45561	5.15023
	0.917	6.67712	5.91367	8.66209	4.84485	5.15023	6.06636
	0.918	5.76099	6.82981	9.73091	5.30292	5.91367	5.6083
	0.919	5.76099	5.91367	8.96747	4.23409	4.69216	5.45561
	0.92	5.91367	5.6083	8.96747	5.30292	4.38678	5.91367
	0.921	6.37174	4.99754	9.8836	5.76099	4.99754	5.45561
	0.922	5.91367	5.15023	8.66209	5.15023	3.77602	6.52443
	0.923	6.21905	5.45561	9.42553	5.45561	4.0814	5.30292
	0.924	6.9825	5.91367	7.74595	4.23409	5.30292	6.06636
	0.925	5.76099	4.23409	8.96747	4.53947	3.92871	6.06636
	0.926	6.21905	5.30292	8.20402	5.76099	4.53947	4.99754
	0.927	6.37174	4.99754	9.12016	4.69216	5.91367	6.21905
	0.928	5.6083	4.84485	8.5094	5.76099	4.69216	4.99754
	0.929	6.52443	5.6083	8.5094	4.99754	5.15023	5.91367
	0.93	6.52443	5.76099	9.12016	4.99754	5.15023	5.45561
	0.931	5.30292	6.06636	8.66209	4.84485	4.53947	5.45561
	0.932	6.9825	6.21905	9.12016	3.92871	4.69216	5.6083
	0.933	6.82981	5.6083	8.66209	5.30292	6.37174	4.99754
	0.934	6.52443	6.67712	9.12016	5.76099	4.99754	5.91367
	0.935	5.45561	6.21905	8.35671	4.69216	4.23409	4.84485
	0.936	6.37174	5.76099	9.73091	4.99754	5.30292	5.6083
	0.937	6.82981	5.91367	8.81478	4.38678	4.69216	4.69216
	0.938	4.69216	6.52443	9.27284	5.45561	3.92871	4.99754
	0.939	5.45561	5.45561	9.12016	5.76099	4.69216	5.76099
	0.94	6.67712	5.30292	8.66209	4.84485	4.53947	4.53947
	0.941	6.06636	5.30292	9.57822	6.37174	4.53947	4.99754
	0.942	5.6083	4.84485	8.35671	4.69216	5.15023	5.30292
	0.943	6.52443	5.45561	9.57822	4.84485	5.15023	5.15023
	0.944	7.13519	4.38678	8.05133	5.15023	4.38678	4.99754
	0.945	5.6083	5.30292	8.96747	5.30292	5.91367	5.30292
	0.946	5.45561	5.30292	8.35671	5.6083	4.69216	5.6083
	0.947	6.52443	5.30292	8.81478	4.84485	4.99754	4.69216
	0.948	6.37174	5.45561	8.05133	5.15023	5.15023	6.37174
	0.949	6.21905	5.91367	7.74595	5.45561	3.92871	5.15023
	0.95	6.06636	5.6083	8.81478	3.77602	4.0814	4.99754
	0.951	6.82981	6.06636	8.35671	4.99754	4.84485	6.06636
	0.952	5.76099	6.06636	8.81478	5.76099	4.69216	5.30292
	0.953	5.76099	6.21905	8.35671	4.69216	4.0814	6.9825
	0.954	6.82981	5.91367	9.57822	5.45561	5.30292	4.84485
	0.955	6.06636	5.6083	8.5094	4.53947	4.84485	6.67712
	0.956	5.91367	5.30292	9.73091	4.23409	4.53947	6.37174
	0.957	6.21905	6.52443	9.57822	5.30292	4.84485	6.06636
	0.958	5.30292	5.15023	8.96747	4.69216	4.38678	5.76099
	0.959	6.21905	5.15023	9.27284	5.6083	4.38678	5.30292
	0.96	6.37174	5.45561	8.5094	4.84485	5.45561	6.37174
	0.961	5.76099	5.30292	8.81478	4.99754	5.6083	5.6083
	0.962	6.06636	5.30292	8.66209	4.69216	4.53947	5.91367
	0.963	6.21905	5.30292	9.57822	3.77602	5.45561	5.30292
	0.964	6.82981	5.30292	8.05133	5.15023	5.15023	5.91367
	0.965	5.6083	4.99754	9.12016	5.76099	4.0814	5.76099
	0.966	5.91367	5.91367	8.35671	4.69216	4.53947	5.6083
	0.967	6.9825	5.45561	8.5094	5.6083	4.0814	5.6083
	0.968	5.6083	6.21905	8.5094	4.69216	4.0814	5.6083
	0.969	5.30292	5.76099	7.89864	5.15023	5.30292	5.76099
	0.97	6.9825	5.30292	9.42553	5.30292	4.99754	5.6083
	0.971	6.21905	6.52443	8.35671	4.69216	4.0814	5.6083
	0.972	5.6083	5.91367	9.27284	5.45561	5.45561	6.06636
	0.973	6.37174	6.06636	8.66209	5.30292	4.84485	4.99754
	0.974	6.9825	6.06636	9.27284	4.53947	4.53947	6.37174
	0.975	5.76099	5.6083	8.35671	4.84485	4.69216	5.30292
	0.976	5.45561	5.30292	9.12016	3.92871	4.69216	6.06636
	0.977	6.52443	6.9825	9.42553	5.30292	4.38678	6.06636
	0.978	5.91367	5.45561	9.12016	6.21905	6.21905	4.99754
	0.979	6.06636	5.45561	9.12016	4.84485	4.84485	6.67712
	0.98	6.21905	5.76099	8.66209	5.76099	4.23409	4.99754
	0.981	6.06636	4.84485	9.12016	4.23409	4.38678	5.76099
	0.982	5.6083	4.99754	8.66209	5.15023	4.69216	5.30292
	0.983	6.06636	4.99754	9.8836	5.76099	4.23409	5.91367
	0.984	5.91367	4.99754	8.20402	4.84485	4.69216	4.84485
	0.985	5.91367	5.76099	8.81478	5.30292	4.69216	4.38678
	0.986	5.76099	4.99754	8.35671	4.0814	3.92871	6.21905
	0.987	6.9825	6.67712	8.66209	4.69216	5.6083	4.69216
	0.988	5.45561	6.21905	9.27284	5.30292	4.99754	4.84485
	0.989	6.06636	5.45561	7.89864	5.6083	4.69216	4.84485
	0.99	6.82981	5.45561	9.57822	5.45561	5.6083	5.15023
	0.991	6.06636	6.67712	7.89864	5.45561	5.15023	5.6083
	0.992	5.91367	5.91367	10.0363	4.99754	4.69216	5.30292
	0.993	6.82981	6.21905	8.66209	4.53947	5.45561	5.30292
	0.994	6.52443	5.91367	9.42553	4.0814	5.15023	4.53947
	0.995	5.30292	5.91367	8.05133	4.38678	4.23409	6.06636
	0.996	5.30292	5.6083	8.5094	6.06636	4.99754	5.30292
	0.997	7.28788	5.30292	9.27284	4.38678	4.38678	4.99754
	0.998	5.91367	4.99754	8.5094	5.6083	3.92871	5.91367
	0.999	5.91367	5.6083	9.57822	4.84485	4.69216	5.30292
Figure 6_H
	Aged Veh 10dpi Inj/UI								Aged CCR2i 10dpi Inj/UI								9wk Ctl 10dpi Inj/UI
	52.108	0.237	42.08	0.237	0.239	40.002	0.262	34.337	61.386	52.53	59.562	64.654	59.266	79.931	85.496	50.809	64.835	69.1219	66.0027
Figure 6_I
	Aged Veh 10dpi Inj/UI								Aged CCR2i 10dpi Inj/UI								9wk Ctl 10dpi Inj/UI
	60.712	0.52	51.423	0.567	0.536	40.426	0.599	43.448	76.253	74.638	63.69	83.292	81.135	80.787	89.303	68.006	64.5428	61.1477	59.5902
